# Supplementary material for: Dual Effect of Tryptamine on Prostate Cancer Cell Growth Regulation: A Pilot Study
Source: Int J Mol Sci. 2022 Sep 21;23(19):11087. doi: 10.3390/ijms231911087 (PMC9569450; doi:10.3390/ijms231911087)
Supplement: Supplementary file 1 [file ijms-23-11087-s001.zip]

Archive with 1 entries (1 files):
- ijms-1910517-supplementary.pdf
